# Supplementary material for: FVB/NJ Mice Are a Useful Model for Examining Cardiac Adaptations to Treadmill Exercise
Source: Front Physiol. 2016 Dec 21;7:636. doi: 10.3389/fphys.2016.00636 (PMC5174104; doi:10.3389/fphys.2016.00636)
Supplement: Supplementary Table 1 — Exercise compliance chart. [file Table1.XLSX]

## Sheet: Sheet1
			Monday	Tuesday	Wednesday	Thursday	Friday	Minutes Completed this Week	Monday	Tuesday	Wednesday	Thursday	Friday	Minutes Completed this Week	Monday	Tuesday	Wednesday	Thursday	Friday	Minutes Completed this Week	Monday	Tuesday	Wednesday	Thursday	Friday	Minutes Completed this Week	Monday	Tuesday	Minutes Completed this Week		Totals			Totals
Strain	Animal ID#	Group	Day 1	Day 2	Day 3	Day 4	Day 5		Day 6	Day 7	Day 8	Day 9	Day 10		Day 11	Day 12	Day 13	Day 14	Day 15		Day 16	Day 17	Day 18	Day 19	Day 20		Day 21	Day 22			Total Possible Run Time	Total Time Ran	% Time Completed	Total Sessions completed	Total Sessions Possible	% of Sessions Completed
C57Bl/6J	B2001	Day	√	√	√	√	√	200	√	√	33	√	29	212	22	√	15	10	13	120	√	√	3	12	10	145	8	Exercise Capacity Testing	52		1110	729	0.656757	11	21	0.52381
C57Bl/6J	B2002	Day	√	√	√	√	√	200	√	√	√	√	√	250	√	√	√	√	√	300	√	√	√	33	√	273	√		60		1110	1083	0.975676	20	21	0.952381
C57Bl/6J	B2003	Day	√	√	√	√	√	200	√	√	√	√	√	250	√	34	√	√	4	218	√	√	√	29	√	269	15		45		1110	982	0.884685	17	21	0.809524
C57Bl/6J	B2004	Day	√	√	√	√	√	200	√	√	√	√	21	221	√	12	15	14	33	134	√	5	3	4	10	82	9		51		1110	688	0.61982	11	21	0.52381
C57Bl/6J	B2005	Day	√	√	√	√	√	200	√	√	√	√	√	250	20	24	23	38	13	118	6	3	3	5	12	29	5		55		1110	652	0.587387	10	21	0.47619
C57Bl/6J	B2006	Day	√	√	√	√	√	200	√	18	22	26	11	127	18	13	12	37	17	97	8	8	7	11	7	41	19		41		1110	506	0.455856	6	21	0.285714
C57Bl/6J	B2007	Day	√	√	√	√	√	200	√	√	14	√	√	214	10	4	12	13	16	55	6	8	7	3	7	31	6		54		1110	554	0.499099	9	21	0.428571
C57Bl/6J	B2008	Day	√	√	√	√	√	200	√	40	√	24	√	214	27	√	12	√	√	219	12	√	√	31	9	172	12		48		1110	853	0.768468	13	21	0.619048
C57Bl/6J	B2009	Day	√	√	√	√	√	200	√	9	14	√	√	173	√	42	18	18	18	156	√	7	3	3	7	80	6		54		1110	663	0.597297	10	21	0.47619
C57Bl/6J	B2010	Day	√	√	√	√	√	200	√	√	√	√	11	217	√	√	√	√	√	300	√	√	26	13	7	166	√		60		1110	943	0.84955	17	21	0.809524
C57Bl/6J	B2011	Night	√	√	√	√	√	200	√	√	√	√	√	250	16	28	√	√	26	190	√	28	6	8	√	162	√		60		1110	862	0.776577	15	21	0.714286
C57Bl/6J	B2012	Night	√	√	√	√	√	200	√	√	√	√	√	250	√	26	√	√	√	266	√	√	√	√	√	300	√		60		1110	1076	0.969369	20	21	0.952381
C57Bl/6J	B2013	Night	√	√	√	√	√	200	√	35	18	10	√	163	17	10	5	10	15	57	5	7	10	12	16	50	17		43		1110	513	0.462162	7	21	0.333333
C57Bl/6J	B2014	Night	√	√	√	√	√	200	√	√	√	√	√	250	24	32	28	√	√	204	35	√	√	√	9	224	√		60		1110	938	0.845045	16	21	0.761905
C57Bl/6J	B2015	Night	√	√	√	√	√	200	√	√	√	√	√	250	51	23	19	√	√	213	30	5	√	9	13	117	7		53		1110	833	0.75045	13	21	0.619048
C57Bl/6J	B2016	Night	√	√	√	√	√	200	40	40	40	40	5	165	11	3	5	5	5	29	10	3	3	11	7	34	5		55		1110	483	0.435135	5	21	0.238095
C57Bl/6J	B2017	Night	√	√	√	√	√	200	16	10	5	10	15	56	12	3	5	5	5	30	5	5	3	5	10	28	7		53		1110	367	0.330631	5	21	0.238095
C57Bl/6J	B2018	Night	√	√	√	√	√	200	15	13	5	10	15	58	12	3	5	5	5	30	5	4	3	5	7	24	5		55		1110	367	0.330631	5	21	0.238095
C57Bl/6J	B2019	Night	√	√	√	√	√	200	30	10	5	30	5	80	2	3	√	5	5	75	14	5	12	5	7	43	5		55		1110	453	0.408108	6	21	0.285714
C57Bl/6J	B2020	Night	√	√	√	√	√	200	40	√	√	√	15	55	√	33	√	15	5	173	12	3	√	23	14	112	17		43		1110	583	0.525225	11	21	0.52381
		Completed Day	10	10	10	10	10		10	7	6	8	6		5	4	3	4	3		6	5	3	0	2		2
		Completed Night	10	10	10	10	10		5	5	5	5	5		2	0	4	4	3		2	2	4	2	2		3
		n =	10	10	10	10	10		10	10	10	10	10		12	12	12	12	12		10	10	10	10	10		10
		% Day	1	1	1	1	1		1	0.7	0.6	0.8	0.6		0.416667	0.333333	0.25	0.333333	0.25		0.6	0.5	0.3	0	0.2		0.2
		% Night	1	1	1	1	1		0.5	0.5	0.5	0.5	0.5		0.166667	0	0.333333	0.333333	0.25		0.2	0.2	0.4	0.2	0.2		0.3
Strain	Animal ID#	Group
FVB/NJ	B2031	Day	√	√	√	√	√	200	√	√	√	√	√	250	√	√	√	√	√	300	√	√	√	√	√	300	√	Exercise Capacity Testing	60		1110	1110	1	21	21	1
FVB/NJ	B2032	Day	√	√	√	√	√	200	√	√	√	√	√	250	√	√	√	√	√	300	√	√	√	√	√	300	√		60		1110	1110	1	21	21	1
FVB/NJ	B2033	Day	√	√	√	√	√	200	√	√	√	√	√	250	√	√	√	√	√	300	√	√	√	√	√	300	√		60		1110	1110	1	21	21	1
FVB/NJ	B2034	Day	√	√	√	√	√	200	√	√	√	√	√	250	√	√	√	√	√	300	√	√	√	√	√	300	√		60		1110	1110	1	21	21	1
FVB/NJ	B2035	Day	√	√	√	√	√	200	√	√	√	√	√	250	√	√	√	√	√	300	√	√	√	√	√	300	√		60		1110	1110	1	21	21	1
FVB/NJ	B2036	Day	√	√	√	√	√	200	√	√	√	√	√	250	√	√	√	√	√	300	√	√	√	√	√	300	√		60		1110	1110	1	21	21	1
FVB/NJ	B2037	Day	√	√	√	√	√	200	√	√	√	√	√	250	√	√	√	√	√	300	√	√	√	√	√	300	√		60		1110	1110	1	21	21	1
FVB/NJ	B2038	Day	√	√	√	√	√	200	√	√	√	√	√	250	√	√	√	√	√	300	√	√	√	√	√	300	√		60		1110	1110	1	21	21	1
FVB/NJ	B2039	Day	√	√	√	√	√	200	√	√	√	√	√	250	√	√	√	√	√	300	√	√	√	√	√	300	√		60		1110	1110	1	21	21	1
FVB/NJ	B2040	Day	√	√	√	√	√	200	√	√	√	√	√	250	√	√	√	√	√	300	√	√	√	√	√	300	√		60		1110	1110	1	21	21	1
FVB/NJ	B2041	Night	√	5	√	√	√	165	√	√	√	√	√	250	√	√	√	√	√	300	50	√	√	22	√	252	√		60		1110	1027	0.925225	18	21	0.857143
FVB/NJ	B2042	Night	√	5	√	√	√	165	√	√	√	√	√	250	√	√	√	√	√	300	√	√	√	√	√	300	√		60		1110	1075	0.968468	18	21	0.857143
FVB/NJ	B2043	Night	√	5	√	√	√	165	√	√	√	√	√	250	√	√	√	√	√	300	√	√	47	9	√	236	√		60		1110	1011	0.910811	20	21	0.952381
FVB/NJ	B2044	Night	√	5	√	√	√	165	√	√	√	√	√	250	√	√	√	√	√	300	√	√	√	16	√	256	√		60		1110	1031	0.928829	18	21	0.857143
FVB/NJ	B2045	Night	√	5	√	√	√	165	√	√	√	√	√	250	√	√	√	√	√	300	√	√	√	√	√	300	√		60		1110	1075	0.968468	19	21	0.904762
FVB/NJ	B2046	Night	√	√	√	√	√	200	√	√	√	√	√	250	√	√	√	√	√	300	√	√	√	√	√	300	√		60		1110	1110	1	21	21	1
FVB/NJ	B2047	Night	√	√	√	√	√	200	√	√	√	√	√	250	√	√	√	√	√	300	√	√	√	9	√	249	√		60		1110	1059	0.954054	20	21	0.952381
FVB/NJ	B2048	Night	√	√	√	√	√	200	√	√	√	√	√	250	√	√	√	√	√	300	√	√	√	√	√	300	√		60		1110	1110	1	21	21	1
FVB/NJ	B2049	Night	√	√	√	35	√	195	√	√	√	√	√	250	5	√	5	√	√	190	8	√	35	8	8	119	√		60		1110	814	0.733333	14	21	0.666667
FVB/NJ	B2050	Night	√	√	√	√	√	200	√	√	√	√	√	250	√	√	√	√	√	300	√	√	√	11	√	251	√		60		1110	1061	0.955856	20	21	0.952381
		Completed Day	10	10	10	10	10		10	10	10	10	10		10	10	10	10	10		10	10	10	10	10		10
		Completed Night	10	5	10	9	10		10	10	10	10	10		9	10	9	10	10		8	10	8	4	9		10
		n =	10	10	10	10	10		10	10	10	10	10		10	10	10	10	10		10	10	10	10	10		10
		% Day	1	1	1	1	1		1	1	1	1	1		1	1	1	1	1		1	1	1	1	1		1
		% Night	1	0.5	1	0.9	1		1	1	1	1	1		0.9	1	0.9	1	1		0.8	1	0.8	0.4	0.9		1
